# Supplementary material for: Taxonomic significance of morphological and molecular variation in Egyptian Malvaceae species
Source: BMC Plant Biol. 2025 May 16;25:646. doi: 10.1186/s12870-025-06609-4 (PMC12082894; doi:10.1186/s12870-025-06609-4)
Supplement: Supplementary file 3 — Supplementary Material 3 [file 12870_2025_6609_MOESM3_ESM.xls]

## Sheet: DNA
	Abutilon grandifolium	Abutilon pannosum	Abutilon theophrasti	Alcea rosea	Malva multiflora	Malva neglecta	Malva nicaeensis	Malva parviflora	Malva sylvestries	Malvastrum coromandelianum	Sida alba	Gossypium barbadense	Abelomochus esculentus	Hibiscus sabdariffa	Hibiscus trionum
1	1	1	1	0	0	0	0	0	0	0	0	0	0	0	0
2	0	0	0	0	0	0	0	0	0	0	1	1	0	0	0
3	0	0	1	0	0	1	1	1	1	1	0	0	1	1	1
4	0	0	0	0	0	0	0	0	0	0	1	1	0	0	0
5	1	1	1	1	1	1	1	1	1	1	1	1	1	1	1
6	1	1	1	1	0	1	1	1	1	1	1	0	0	1	1
7	1	1	1	1	1	1	1	1	1	1	1	1	1	1	1
8	1	1	1	1	1	0	0	0	0	0	1	0	0	0	0
9	1	1	0	1	1	0	1	0	0	1	1	1	1	0	1
10	1	0	1	0	1	1	1	1	1	1	1	1	1	1	1
11	1	1	1	1	1	1	1	1	1	1	1	1	1	1	1
12	1	1	1	1	1	1	1	1	1	1	1	1	1	1	1
13	1	1	1	1	1	0	1	1	1	1	0	0	1	0	0
14	1	1	1	0	0	1	1	1	1	1	0	1	1	0	0
15	0	0	0	0	0	0	0	0	0	0	0	0	0	1	0
16	1	1	1	1	1	1	1	1	1	1	1	0	1	1	1
17	1	1	1	1	1	1	1	1	1	1	1	1	1	1	1
18	1	0	1	0	0	1	0	0	0	1	0	0	0	1	0
19	1	0	0	1	1	0	1	1	0	1	0	1	1	1	0
20	0	1	1	1	1	1	1	1	0	1	1	0	1	1	1
21	1	1	1	1	1	1	1	1	1	1	1	1	1	1	1
22	0	0	1	0	0	1	1	1	0	1	0	0	0	1	1
23	1	1	1	1	1	1	1	1	1	1	1	1	1	1	1
24	1	1	1	1	1	1	1	1	1	1	1	1	1	1	1
25	1	1	0	0	0	0	1	1	1	1	1	0	1	1	0
26	0	0	1	1	1	1	0	0	0	0	0	0	0	0	1
27	0	0	1	1	1	1	1	0	0	0	0	0	0	0	0
28	1	1	0	0	0	0	1	1	1	1	1	1	0	0	0
29	1	1	1	1	1	0	1	1	1	1	1	1	1	1	1
30	0	1	1	1	1	1	0	0	0	0	0	0	0	0	0
31	1	1	0	0	0	1	0	1	1	1	1	1	0	0	0
32	1	1	0	0	0	1	0	1	1	1	1	1	1	1	1
33	1	1	1	1	1	1	1	1	1	1	1	1	1	1	1
34	1	1	1	1	1	1	1	1	1	1	1	1	1	1	1
35	1	1	1	1	1	1	1	1	1	1	1	1	1	1	1
36	0	0	0	0	0	1	1	1	1	1	0	0	0	0	0
37	0	0	0	1	0	0	0	0	0	0	0	0	0	0	0
38	1	1	1	1	0	0	0	1	0	1	1	0	1	0	1
39	1	1	1	0	1	0	0	0	0	0	1	0	1	0	0
40	1	1	1	1	1	1	1	1	0	1	0	1	1	1	1
41	1	0	0	0	0	0	0	0	0	0	0	0	1	0	0
42	1	1	1	1	1	1	1	1	1	1	1	1	1	1	1
43	1	1	1	1	1	1	1	1	1	1	1	1	1	1	1
44	0	0	0	1	0	0	1	0	1	0	1	1	1	1	1
45	0	0	0	0	0	1	0	1	0	1	0	1	0	0	0
46	1	1	1	1	1	1	1	1	1	1	1	1	1	1	1
47	1	1	1	1	1	1	1	1	1	1	1	1	1	1	1
48	1	1	1	1	1	1	1	1	1	1	1	1	1	1	1
49	1	1	0	1	0	0	1	0	1	0	1	1	1	1	1
50	1	1	1	1	1	1	1	1	1	1	1	1	1	1	1
51	0	1	0	0	0	0	0	0	0	0	0	0	0	0	1
52	1	1	1	0	0	0	0	0	0	0	1	0	0	0	0
53	1	1	1	1	1	1	0	1	1	1	0	1	1	1	1
54	0	0	0	1	1	0	0	0	0	0	0	0	0	0	0
55	0	0	0	0	1	0	0	0	0	0	0	0	0	0	0
56	1	1	1	0	0	1	1	1	1	1	1	0	1	0	0
57	1	1	1	1	1	1	1	1	1	1	1	1	1	1	1
58	0	0	0	1	1	1	1	1	1	1	1	0	0	1	1
59	1	1	1	1	1	1	1	1	1	1	1	1	1	1	1
60	1	1	1	1	1	1	1	1	1	1	1	1	1	1	1
61	0	1	0	1	0	0	0	0	0	0	1	0	0	0	0
62	0	0	0	0	0	0	1	0	0	0	0	0	0	0	0
63	1	1	1	1	1	1	1	1	1	1	1	1	1	1	1
64	1	1	1	1	1	1	1	1	1	1	1	1	1	1	1
65	0	0	0	0	0	1	1	1	1	0	1	0	1	1	1
66	1	1	1	1	1	1	1	1	1	1	1	1	1	1	1
67	1	1	1	1	1	1	1	1	1	1	1	1	1	1	1
68	1	1	1	1	1	1	1	1	1	1	1	1	1	1	1
69	1	1	1	1	1	1	1	1	1	1	1	1	1	1	1
70	1	1	1	1	1	1	1	1	1	1	1	1	1	1	1
71	1	1	1	1	1	1	1	1	1	1	1	1	1	1	1
72	0	0	0	0	0	0	1	1	1	1	0	1	0	0	0
73	1	1	1	1	0	0	1	1	1	1	0	0	0	1	1
74	1	1	1	1	1	1	1	1	1	1	1	1	1	1	1
75	1	1	1	1	1	1	1	1	1	1	1	1	1	1	1
76	0	0	0	0	0	0	0	0	0	0	0	0	0	1	1
77	1	1	1	1	1	1	1	1	1	1	1	1	1	1	1
78	1	1	1	1	1	1	1	1	1	1	1	1	1	1	1
79	1	1	1	1	1	1	1	1	1	1	1	1	1	1	1
80	1	1	1	1	1	1	1	1	1	1	1	1	1	1	1
81	1	1	1	1	1	1	1	1	1	1	1	1	1	1	1
82	0	0	0	0	1	0	0	0	0	0	0	0	0	0	0
83	0	0	0	0	1	0	0	0	0	1	0	0	1	0	0
84	0	0	0	0	0	0	0	1	1	1	0	1	1	1	1
85	1	1	1	1	1	1	1	1	1	1	1	0	0	0	0
86	1	1	1	1	1	1	1	1	1	1	1	1	1	1	1
87	1	1	1	1	1	1	1	1	1	1	1	1	1	1	1
88	0	0	0	0	0	0	0	1	1	1	1	1	1	1	1
89	1	1	1	1	1	1	1	1	1	1	1	0	0	0	0
90	1	1	1	1	1	1	1	1	1	1	1	1	1	1	1
91	1	1	1	1	1	1	0	0	0	0	0	0	0	0	0
92	1	1	1	1	1	1	1	1	1	1	1	1	1	1	1
93	1	1	1	1	1	1	1	1	1	1	1	1	1	1	1
94	1	1	1	1	1	1	1	1	1	1	1	1	1	1	1
95	1	1	1	1	1	1	1	1	1	1	1	1	1	1	1
96	1	1	1	1	1	1	1	1	1	1	1	1	1	1	1
97	1	1	1	1	1	1	1	1	1	1	1	0	0	0	0
98	1	1	1	1	1	1	1	1	1	1	1	0	0	0	0
99	0	0	0	0	0	0	0	0	0	0	0	0	0	1	1
100	1	1	1	1	1	1	1	1	1	1	1	1	1	1	1

## Sheet: صفات المورفولوجى
	Abutilon grandifolium	Abutilon pannosum	Abutilon theophrasti	Alcea rosea	Malva multiflora	Malva neglecta	Malva nicaeensis	Malva parviflora	Malva sylvestries	Malvastrum coromandelianum	Sida alba	Gossypium barbadense	Abelomochus esculentus	Hibiscus sabdariffa	Hibiscus trionum
1	2	2	2	1	1	1	1	1	1	1	1	1	1	1	1
2	2	2	2	1	1	1	1	1	1	1	1	1	1	1	1
3	1	1	1	1	1	2	2	2	2	1	1	1	1	1	1
4	1	1	1	2	1	1	1	1	1	1	1	1	2	1	1
5	2	2	1	1	1	1	1	1	1	1	1	3	1	1	1
6	1	1	1	1	1	1	1	1	1	1	1	1	1	2	1
7	2	1	1	2	2	2	2	1	1	2	1	1	2	2	2
8	2	2	3	2	2	1	2	2	2	2	2	3	3	2	4
9	1	1	1	1	1	2	2	2	2	1	1	1	1	1	1
10	2	2	2	2	2	2	3	2	3	1	4	1	4	4	4
11	2	1	1	1	1	1	2	1	1	2	1	2	2	2	2
12	2	2	2	1	1	1	1	1	1	1	1	3	1	1	1
13	1	2	2	2	1	1	1	1	1	2	2	1	2	2	2
14	3	1	1	1	1	1	1	1	1	1	2	3	3	1	1
15	1	1	1	2	2	1	2	1	1	1	1	2	1	1	1
16	2	2	1	1	1	1	1	1	1	2	1	3	1	1	1
17	1	1	2	2	2	1	3	3	2	1	1	2	3	1	1
18	1	1	1	1	2	2	2	2	2	2	1	2	2	2	2
19	1	1	1	1	2	2	2	2	2	5	1	4	4	3	3
20	3	3	3	3	2	2	2	2	2	2	3	2	2	2	1
21	2	2	2	2	2	2	2	2	2	1	1	2	2	2	2
22	2	1	2	3	1	3	3	3	3	1	1	2	1	1	3
23	1	1	1	1	1	1	1	1	1	3	1	5	1	3	2
24	2	2	1	1	1	1	1	1	1	1	1	3	1	1	1
25	3	2	3	3	3	1	2	2	1	2	1	3	3	3	1
26	3	2	3	3	3	1	2	2	1	1	2	3	3	3	2
27	3	3	3	2	2	2	2	2	2	2	2	1	1	1	1
28	2	2	2	1	1	1	1	1	1	2	1	3	1	1	1
29	3	2	2	2	2	1	2	2	2	1	2	3	1	1	3
30	2	2	2	1	1	1	1	1	1	1	2	1	1	1	1
31	5	5	5	4	3	2	3	1	2	1	5	3	1	4	1
32	3	3	3	1	1	1	1	1	1	1	3	2	1	1	1
33	3	3	3	1	1	1	1	1	1	1	3	2	1	1	1
34	5	5	5	3	2	2	2	2	2	2	5	2	4	3	4
35	2	2	2	2	2	1	2	2	1	2	2	2	1	3	2
36	2	2	1	1	2	2	2	2	2	2	1	3	1	1	1
37	1	2	1	1	1	1	1	1	1	1	1	3	1	1	1
38	1	2	1	1	2	2	2	2	1	2	2	3	3	2	2
39	2	2	2	3	1	1	1	1	2	1	1	2	3	3	3
40	1	1	1	4	2	2	2	2	2	1	3	1	1	5	3
41	1	2	1	1	2	2	2	2	2	1	1	2	2	1	2
42	2	1	2	2	2	2	2	2	2	2	2	1	1	2	1
43	2	2	2	2	1	1	1	1	1	1	2	2	2	2	2
44	2	1	2	2	1	1	1	1	1	1	1	1	1	1	1
45	2	1	2	2	1	2	2	1	2	2	1	1	1	1	2
46	1	1	2	2	2	2	2	2	2	2	2	2	2	2	1
47	1	2	1	5	3	3	3	3	4	1	1	3	3	4	4
48	1	1	1	1	1	1	1	1	1	1	1	2	2	2	2
49	2	2	1	3	1	1	1	1	1	1	1	3	3	2	2
50	1	1	1	2	3	3	3	3	3	2	3	3	2	2	2
51	3	2	2	1	2	1	1	1	1	1	3	3	3	3	3
52	2	2	2	2	1	1	1	1	1	2	1	3	3	3	3
53	2	2	2	3	1	1	1	1	1	1	1	3	3	3	3
54	3	3	1	4	2	2	2	1	2	1	2	4	4	3	3
55	1	1	1	1	1	1	1	1	1	1	1	3	2	2	2
56	3	4	4	4	3	4	3	3	3	4	2	1	2	2	2
57	1	1	1	2	3	2	2	1	2	2	2	2	2	1	2
58	2	1	1	2	2	1	2	1	2	2	1	2	2	2	2
59	1	1	1	4	4	4	4	4	4	2	1	3	3	3	3
60	2	2	2	1	1	1	1	1	1	2	1	1	1	1	1
61	2	2	1	2	1	1	1	1	1	2	2	2	1	1	1
62	1	1	1	2	2	2	2	2	2	1	1	1	1	1	1
63	1	1	1	2	2	2	2	2	2	1	1	1	1	2	2
64	2	2	2	5	5	5	5	5	5	4	4	2	3	5	5
65	1	1	1	2	2	3	3	2	3	1	1	1	4	1	1
